# Supplementary material for: The Therapeutic Potential of Celastrol in Central Nervous System Disorders: Highlights from In Vitro and In Vivo Approaches
Source: Molecules. 2021 Aug 3;26(15):4700. doi: 10.3390/molecules26154700 (PMC8347599; doi:10.3390/molecules26154700)
Supplement: Supplementary file 1 [file molecules-26-04700-s001.zip]

Archive with 1 entries (1 files):
- molecules-1310602-supplementary.pdf
